# Supplementary material for: Effect of an Acute Resistance Training Bout and Long-Term Resistance Training Program on Arterial Stiffness: A Systematic Review and Meta-Analysis
Source: J Clin Med. 2021 Aug 7;10(16):3492. doi: 10.3390/jcm10163492 (PMC8397161; doi:10.3390/jcm10163492)
Supplement: Supplementary file 1 [file jcm-10-03492-s001.zip]

Archive with 1 entries (1 files):
- jcm-1282660-supplementary.pdf
